# Supplementary material for: Procyanidin B2 Attenuates Nicotine-Induced Hepatocyte Pyroptosis through a PPARγ-Dependent Mechanism
Source: Nutrients. 2022 Apr 22;14(9):1756. doi: 10.3390/nu14091756 (PMC9103831; doi:10.3390/nu14091756)
Supplement: Supplementary file 1 [file nutrients-14-01756-s001.zip]

Archive with 1 entries (1 files):
- nutrients-1687737-supplementary.pdf
